# Supplementary material for: QM-CSA: A Novel Quantum Mechanics-Based Protocol for Evaluation of the Carcinogen-Scavenging Activity of Polyphenolic Compounds
Source: Foods. 2024 Aug 27;13(17):2708. doi: 10.3390/foods13172708 (PMC11394233; doi:10.3390/foods13172708)
Supplement: Supplementary file 1 [file foods-13-02708-s001.zip]

Archive with 1 entries (1 files):
- foods-3149711-supplementary.pdf
